# Supplementary material for: The COVID-19 Pandemic Increased Burnout and Bullying among Newly Graduated Nurses but Did Not Impact the Relationship between Burnout and Bullying and Self-Labelled Subjective Feeling of Being Bullied: A Cross-Sectional, Comparative Study
Source: Int J Environ Res Public Health. 2022 Feb 2;19(3):1730. doi: 10.3390/ijerph19031730 (PMC8835049; doi:10.3390/ijerph19031730)
Supplement: Supplementary file 1 [file ijerph-19-01730-s001.zip]

Archive with 1 entries (1 files):
- ijerph-1585556-supplementary.pdf
